# Supplementary material for: Seismic and mineralogical evidence for an iron-rich mega–ultralow-velocity zone beneath Hawai’i
Source: Sci Adv. 2026 Jan 28;12(5):eadz1962. doi: 10.1126/sciadv.adz1962 (PMC12851025; doi:10.1126/sciadv.adz1962)
Supplement: Supplementary file 2 — Data S1 and S2 [file sciadv.adz1962_data_s1_and_s2.zip]

Archive with 2 entries (2 files):
- adz1962_data_s1.dat
- adz1962_data_s2.citations
