# Supplementary material for: Seismic and mineralogical evidence for an iron-rich mega–ultralow-velocity zone beneath Hawai’i
Source: Sci Adv. 2026 Jan 28;12(5):eadz1962. doi: 10.1126/sciadv.adz1962 (PMC12851025; doi:10.1126/sciadv.adz1962)
Supplement: Supplementary file 2 — Data S1 and S2 [file sciadv.adz1962_data_s1_and_s2.zip › adz1962_data_s1.dat]

Time			Lat		Lon		Depth	Mag	Pdiff	Sdiff
1993-04-16T14:08:38.930	-17.7645	-178.8499	563.6	6.9	1	1
1993-08-07T17:53:24.200	-23.9341	179.8513	530.8	6.7	1	1
1994-02-11T21:17:31.120	-18.8100	169.1623	223.7	6.9	1	1
1994-03-09T23:28:06.780	-17.9469	-178.4284	533.9	7.5	1	1
1994-03-31T22:40:52.150	-21.9925	-179.5179	570.5	6.5	1	1
1994-10-27T22:20:28.540	-25.8069	179.3540	506.3	6.6	1	1
1995-06-24T06:58:06.690	-3.95680	153.9128	403.8	6.8	1	1
1996-05-02T13:34:28.990	-4.54300	154.8875	490.1	6.6	1	1
1996-06-10T01:04:46.970	-13.5336	167.1371	212.2	6.7	1	1
1996-08-05T22:38:22.090	-20.7195	-178.2906	531.2	7.3	1	1
1996-10-19T14:53:48.780	-20.4065	-178.4406	572.6	6.9	1	0
1996-11-05T09:41:34.770	-31.2220	-179.955	340.7	6.8	1	1
1997-05-25T23:22:33.190	-32.1148	179.8192	322.9	7.1	1	1
1997-09-04T04:23:37.030	-26.4997	178.3193	608	6.8	1	1
1998-01-27T21:05:44.360	-22.4634	179.1230	588.1	6.5	1	1
1998-03-29T19:48:16.210	-17.6585	-178.9897	499.6	7.1	1	1
1998-05-16T02:22:03.210	-22.2067	-179.5049	570.5	6.8	1	1
2000-05-04T20:36:32.480	-17.8470	-178.491	480.3	6.5	1	0
2000-08-06T07:27:12.900	28.79500	139.5980	416.9	7.4	1	1
2000-08-15T04:30:08.800	-31.5610	179.7440	349.6	6.6	1	1
2001-04-28T04:49:53.430	-18.0590	-176.937	340.6	6.8	1	1
2002-08-19T11:01:01.190	-21.7000	-179.464	587.7	7.6	1	0
2002-08-19T11:08:24.310	-23.8680	178.4540	649.9	7.7	1	0
2002-11-17T04:53:53.540	47.77080	145.9942	483.9	7.3	1	1
2003-01-04T05:15:03.840	-20.6480	-177.6276	390.4	6.5	1	0
2003-07-27T02:04:11.530	-21.1188	-176.5573	211.2	6.6	1	1
2003-07-27T06:25:31.950	47.10470	139.2147	467.5	6.7	1	0
2004-07-15T04:27:14.730	-17.7045	-178.7667	560	7.1	1	1
2004-11-17T21:09:13.130	-20.0526	-178.7163	592.2	6.5	1	1
2005-02-08T14:48:21.970	-14.3176	167.2603	214.9	6.7	1	1
2006-01-02T22:13:40.490	-19.9742	-178.1096	584.1	7.2	1	1
2006-01-27T16:58:53.670	-5.44770	128.1944	403.6	7.6	1	1
2006-02-02T12:48:43.440	-17.7470	-178.390	597.5	6.7	1	1
2007-05-06T21:11:52.500	-19.4681	-179.3288	678.6	6.5	1	1
2007-07-16T14:17:37.340	36.86470	134.8238	349	6.8	1	0
2007-09-28T13:38:57.880	22.01030	142.7050	253.5	7.5	1	0
2007-10-05T07:17:52.810	-25.1987	179.4462	521.3	6.5	1	1
2007-10-16T21:05:43.270	-25.7449	179.5019	501.2	6.6	1	1
2007-10-31T03:30:15.960	18.95790	145.3795	221.9	7.2	1	0
2008-01-15T17:52:15.690	-21.9873	-179.5799	597	6.5	1	1
2008-07-05T02:12:04.480	53.94620	152.8633	646.1	7.7	1	0
2008-11-24T09:02:58.760	54.22010	154.2934	505.3	7.3	1	0
2009-11-09T10:44:55.110	-17.2674	178.4528	591.3	7.3	1	1
2010-03-20T14:00:49.980	-3.37520	152.2786	418.9	6.6	1	1
2010-08-04T07:15:33.510	-5.51790	146.8594	219.7	6.5	1	1
2010-11-30T03:24:40.180	28.39410	139.2390	485	6.8	1	1
2011-02-07T19:53:42.910	-7.09270	155.3183	414.8	6.5	1	1
2011-02-21T10:57:52.410	-26.0435	178.4765	551.8	6.5	1	1
2011-07-29T07:42:23.400	-23.7284	179.8252	522.8	6.7	1	1
2011-08-30T06:57:41.610	-6.35920	126.7502	467.2	6.9	1	1
2011-09-15T19:31:04.080	-21.5930	-179.324	629	7.3	1	1
2012-01-01T05:27:55.980	31.46820	138.1834	359.7	6.8	1	0
2012-04-17T07:13:49.000	-5.53360	147.1250	208.2	6.9	1	1
2013-05-24T14:56:31.460	52.13570	151.5688	632	6.7	1	1
2013-05-24T05:44:48.980	54.81500	153.3912	607	8.3	1	0
2013-07-07T18:35:30.740	-4.01340	153.9277	387.1	7.3	1	1
2013-09-04T00:18:23.370	29.97680	138.8376	414.4	6.5	1	0
2013-10-01T03:38:21.710	53.13680	152.8959	578.4	6.7	1	1
2013-11-23T07:48:32.130	-17.1613	-176.5188	370.1	6.5	1	1
2014-05-04T09:15:52.880	-24.7338	179.0407	522.8	6.6	1	1
2014-07-21T14:54:41.000	-19.8015	-178.4001	615.4	6.9	1	1
2014-11-01T18:57:22.380	-19.8023	-177.8334	435.3	7.1	1	1
2015-01-23T03:47:27.050	-17.0640	168.5545	223.9	6.8	1	1
2015-05-30T11:23:02.110	27.82810	140.4939	685.5	7.9	1	1
2015-06-23T12:18:30.270	27.68830	139.7885	472.3	6.5	1	0
2016-05-28T05:38:50.550	-21.9724	-178.2038	405.69	6.9	1	1
2016-07-29T21:18:24.740	18.54390	145.5410	207.62	7.7	1	1
2016-08-31T03:11:34.420	-3.69140	152.7879	499.06	6.7	1	1
2016-09-24T21:28:41.700	-19.7819	-178.2443	596.4	6.9	1	1
2017-02-24T17:28:44.840	-23.2601	-178.8033	414.89	6.9	1	1
2018-08-19T00:19:40.670	-18.1125	-178.1536	600	8.2	1	0
2018-09-06T15:49:18.710	-18.4952	179.3555	617.87	7.9	1	1
2018-09-16T21:11:48.820	-25.4210	178.2059	576	6.5	1	1
2018-09-30T10:52:23.010	-18.3465	-178.0788	564.13	6.7	1	1
2018-10-13T11:10:22.400	52.85490	153.2429	461	6.7	1	0
2018-11-18T20:25:46.590	-17.8735	-178.9273	540	6.8	1	1
2019-06-24T02:53:39.830	-6.40780	129.1692	212	7.3	1	0
2019-09-01T15:54:20.392	-20.3599	-178.567	591	6.6	1	0
2019-11-08T10:44:44.338	-21.9688	-179.4911	582.92	6.5	1	0
2020-04-18T08:25:37.052	27.12710	140.1312	453	6.6	1	0
2021-04-24T00:23:38.164	-18.8773	-176.2536	301	6.5	1	0
