# Supplementary material for: Seismic and mineralogical evidence for an iron-rich mega–ultralow-velocity zone beneath Hawai’i
Source: Sci Adv. 2026 Jan 28;12(5):eadz1962. doi: 10.1126/sciadv.adz1962 (PMC12851025; doi:10.1126/sciadv.adz1962)
Supplement: Supplementary file 2 — Data S1 and S2 [file sciadv.adz1962_data_s1_and_s2.zip › adz1962_data_s2.citations]

TA: IRIS Transportable Array. (2003). USArray Transportable Array [Data set]. International Federation of Digital Seismograph Networks. https://doi.org/10.7914/SN/TA
US: Albuquerque Seismological Laboratory (ASL)/USGS. (1990). United States National Seismic Network [Data set]. International Federation of Digital Seismograph Networks. https://doi.org/10.7914/SN/US
UU: University of Utah. (1962). University of Utah Regional Seismic Network [Data set]. International Federation of Digital Seismograph Networks. https://doi.org/10.7914/SN/UU
NM: The Center for Earthquake Research and Information-University of Memphis. (1977). Cooperative New Madrid Seismic Network. https://www.memphis.edu/ceri/seismic/heli.php
OK: Oklahoma Geological Survey. (1978). Oklahoma Seismic Network [Data set]. International Federation of Digital Seismograph Networks. https://doi.org/10.7914/SN/OK
SC: New Mexico Tech. (1999). New Mexico Tech Seismic Network [Data set]. International Federation of Digital Seismograph Networks. https://doi.org/10.7914/0abk-1345
IU: Albuquerque Seismological Laboratory/USGS. (1988). Global Seismograph Network (GSN - IRIS/USGS) [Data set]. International Federation of Digital Seismograph Networks. https://doi.org/10.7914/SN/IU
II: Scripps Institution of Oceanography. (1986). Global Seismograph Network - IRIS/IDA [Data set]. International Federation of Digital Seismograph Networks. https://doi.org/10.7914/SN/II
IW: Albuquerque Seismological Laboratory (ASL)/USGS. (2003). Intermountain West Seismic Network [Data set]. International Federation of Digital Seismograph Networks. https://doi.org/10.7914/SN/IW
IM: Various Institutions. (1965). International Miscellaneous Stations [Data set]. International Federation of Digital Seismograph Networks. https://doi.org/10.7914/vefq-vh75
LI: California Institute of Technology (Caltech). (2000). Laser Interferometer Gravitational-Wave Experiment [Data set]. International Federation of Digital Seismograph Networks. https://doi.org/10.7914/SN/LI
MX: Red Sísmica Mexicana. (n.d.). Servicio Sismologico Nacional. https://doi.org/10.21766/SSNMX/SN/MX
N4: Albuquerque Seismological Laboratory/USGS. (2013). Central and Eastern US Network [Data set]. International Federation of Digital Seismograph Networks. https://doi.org/10.7914/SN/N4
CN: Natural Resources Canada. (1975). Canadian National Seismograph Network [Data set]. Natural Resources Canada. https://doi.org/10.7914/SN/CN
CI: California Institute of Technology and United States Geological Survey Pasadena. (1926). Southern California Seismic Network [Data set]. International Federation of Digital Seismograph Networks. https://doi.org/10.7914/SN/CI
BK: Northern California Earthquake Data Center. (2014). Berkeley Digital Seismic Network (BDSN) [Data set]. Northern California Earthquake Data Center. https://doi.org/10.7932/BDSN
AR: Northern Arizona University. (2000). Northern Arizona Network. https://www.fdsn.org/networks/detail/AR/
AE: Arizona Geological Survey. (2007). Arizona Broadband Seismic Network [Data set]. International Federation of Digital Seismograph Networks. https://doi.org/10.7914/SN/AE
EP: University of Texas at El Paso. (2009). UTEP Seismic Network. https://fdsn.org/networks/detail/EP/
G : Institut de physique du globe de Paris (IPGP) & École et Observatoire des Sciences de la Terre de Strasbourg (EOST). (1982). GEOSCOPE, French Global Network of broad band seismic stations. Institut de physique du globe de Paris (IPGP), Université de Paris. https://doi.org/10.18715/GEOSCOPE.G
2G: Bruce Douglas, Gary Pavlis, & Jon Cameron. (2010). Testing of the effectiveness of incorporating seismic data in seismic hazard assessment within a traditional field course [Data set]. International Federation of Digital Seismograph Networks. https://doi.org/10.7914/SN/2G_2010
2D: UC San Diego. (2010). Albacore. https://www.fdsn.org/networks/detail/2D_2010/
2A: Brown University. (2001). Gravity Lineations, Intraplate Melting, Petrologic and Seismic Expedition. https://www.fdsn.org/networks/detail/2A_2001/
X4: Jay Pulliam. (2010). Texas Gulf Coastal Plain, USA [Data set]. International Federation of Digital Seismograph Networks. https://doi.org/10.7914/SN/X4_2010
X5: University of Bristol. (2007). Hudson Bay Lithospheric Experiment (HUBLE). https://www.fdsn.org/networks/detail/X5_2007/
X9: Brian Stump & Chris Hayward. (2008). Dallas Earthquake Swarm [Data set]. International Federation of Digital Seismograph Networks. https://doi.org/10.7914/SN/X9_2008
XI: Suzan van der Lee, Douglas Wiens, Justin Revenaugh, Andrew Frederiksen, & Fiona Darbyshire. (2011). Superior Province Rifting Earthscope Experiment [Data set]. International Federation of Digital Seismograph Networks. https://doi.org/10.7914/SN/XI_2011
XM: Gary Pavlis. (1995). Wabash Valley Array Study [Data set]. International Federation of Digital Seismograph Networks. https://doi.org/10.7914/SN/XM_1995
XR: Jay Pulliam, Steve Grand, & Judy Sansom. (2008). Seismic Investigation of Edge Driven Convection Associated with the Rio Grande Rift. [Data set]. International Federation of Digital Seismograph Networks. https://doi.org/10.7914/SN/XR_2008
XS: Frank Vernon, Robert Smith, Ken Deuker, & Eugene Humphries. (1999). Montana BB Array [Data set]. International Federation of Digital Seismograph Networks. https://doi.org/10.7914/SN/XS_1999
XT: Ray Russo. (2011). Deformation and Magmatic Modification of a Steep Continental Margin, Western ID-Eastern OR [Data set]. International Federation of Digital Seismograph Networks. https://doi.org/10.7914/SN/XT_2011
XV: Anne Sheehan, Kate Miller, Megan Anderson, Christine Smith Siddoway, & Eric Erslev. (2009). Bighorn Arch Seismic Experiment [Data set]. International Federation of Digital Seismograph Networks. https://doi.org/10.7914/SN/XV_2009
Y5: University of Alberta. (2006). Canadian Rockies and Alberta Network (CRANE). https://www.fdsn.org/networks/detail/Y5_2006/
YE: Bruce Beaudoin, Tim Parker, & Eliana Arias-Dotson. (2011). Testing TA & FA vaults and directly buried sensor (3T) [Data set]. International Federation of Digital Seismograph Networks. https://doi.org/10.7914/SN/YE_2011
YX: Simon Klemperer & Kate Miller. (2010). Flexarray 3D Passive Seismic Imaging of Core-Complex Extension in the Ruby Range Nevada [Data set]. International Federation of Digital Seismograph Networks. https://doi.org/10.7914/SN/YX_2010
Z2: Stanford University. (2009). NOISY. https://www.fdsn.org/networks/detail/Z2_2009/
